# Supplementary material for: ﻿Three new monobasic genera and three new species of the New World treehopper tribe Acutalini (Hemiptera, Membracidae, Smiliinae) with a key to all genera
Source: Zookeys. 2023 Jan 31;1143:189–203. doi: 10.3897/zookeys.1143.94124 (PMC10208606; doi:10.3897/zookeys.1143.94124)
Supplement: XML Treatment for Ceresinoidea [file zookeys.1143.94124-treatment1.xml]

<!DOCTYPE tp:taxon-treatment
  PUBLIC "-//TaxonX//DTD Taxonomic Treatment Publishing DTD v0 20100105//EN" "tax-treatment-NSO.dtd">
<tp:taxon-treatment xmlns:tp="http://www.plazi.org/taxpub"><tp:treatment-meta><kwd-group><label>Taxon classification</label><kwd>
                <named-content content-type="kingdom">Animalia</named-content>
              </kwd><kwd>
                <named-content content-type="order">Hemiptera</named-content>
              </kwd><kwd>
                <named-content content-type="family">Membracidae</named-content>
              </kwd></kwd-group><mixed-citation publication-type="journal"><person-group><name><surname>McKamey</surname><given-names>Stuart H.</given-names></name></person-group><article-title>﻿Three new monobasic genera and three new species of the New World treehopper tribe <tp:taxon-name><tp:taxon-name-part taxon-name-part-type="tribe">Acutalini</tp:taxon-name-part></tp:taxon-name> (<tp:taxon-name><tp:taxon-name-part taxon-name-part-type="order">Hemiptera</tp:taxon-name-part></tp:taxon-name>, <tp:taxon-name><tp:taxon-name-part taxon-name-part-type="family">Membracidae</tp:taxon-name-part></tp:taxon-name>, <tp:taxon-name><tp:taxon-name-part taxon-name-part-type="subfamily">Smiliinae</tp:taxon-name-part></tp:taxon-name>) with a key to all genera</article-title><source>Zookeys</source><day>31</day><month>01</month><year>2023</year><volume>1143</volume><fpage>189</fpage><lpage>203</lpage><pub-id pub-id-type="doi">10.3897/zookeys.1143.94124</pub-id></mixed-citation></tp:treatment-meta><tp:nomenclature><label>﻿</label><tp:taxon-name>
              <object-id xmlns:xlink="http://www.w3.org/1999/xlink" content-type="arpha" xlink:type="simple">7A23795C-FC34-50AD-AE99-684AC045DC11</object-id>
              <tp:taxon-name-part taxon-name-part-type="genus" reg="Ceresinoidea">Ceresinoidea</tp:taxon-name-part>
              <object-id xmlns:xlink="http://www.w3.org/1999/xlink" content-type="zoobank" xlink:type="simple">https://zoobank.org/BBA05B12-D28D-465B-8077-2F59C37D8B59</object-id>
            </tp:taxon-name><tp:taxon-status xmlns:xlink="http://www.w3.org/1999/xlink" xlink:type="simple">gen. nov.</tp:taxon-status><xref ref-type="fig" rid="F2">Figs 5–11</xref><xref ref-type="fig" rid="F3">, 12–17</xref></tp:nomenclature><tp:treatment-sec sec-type="type species" id="SECID0E1DAE"><title>Type species.</title><p><italic><tp:taxon-name><tp:taxon-name-part taxon-name-part-type="genus" reg="Ceresinoidea">Ceresinoidea</tp:taxon-name-part><tp:taxon-name-part taxon-name-part-type="species" reg="zacki">zacki</tp:taxon-name-part></tp:taxon-name></italic> sp. nov.</p><fig id="F1" position="float" orientation="portrait"><object-id xmlns:xlink="http://www.w3.org/1999/xlink" content-type="doi" xlink:type="simple">10.3897/zookeys.1143.94124.figures1-4</object-id><object-id xmlns:xlink="http://www.w3.org/1999/xlink" content-type="arpha" xlink:type="simple">919F081F-F452-5258-BEAB-681861B34E9F</object-id><label>Figures 1–4.</label><caption><p>Wings of <tp:taxon-name><tp:taxon-name-part taxon-name-part-type="tribe">Acutalini</tp:taxon-name-part></tp:taxon-name> genera <bold>1</bold> forewing and hind wing of <italic><tp:taxon-name><tp:taxon-name-part taxon-name-part-type="genus" reg="Acutalis">Acutalis</tp:taxon-name-part></tp:taxon-name></italic><bold>2</bold> forewing of <italic><tp:taxon-name><tp:taxon-name-part taxon-name-part-type="genus" reg="Euritea">Euritea</tp:taxon-name-part></tp:taxon-name></italic><bold>3</bold> forewing of <italic><tp:taxon-name><tp:taxon-name-part taxon-name-part-type="genus" reg="Thrasymedes">Thrasymedes</tp:taxon-name-part></tp:taxon-name></italic><bold>4</bold> forewing of <italic><tp:taxon-name><tp:taxon-name-part taxon-name-part-type="genus" reg="Bordoniana">Bordoniana</tp:taxon-name-part></tp:taxon-name></italic>. (Modified from <xref ref-type="bibr" rid="B9">Sakakibara 1997</xref>; licensed under a Creative Commons License, with permission of the editor).</p></caption><graphic xmlns:xlink="http://www.w3.org/1999/xlink" xlink:href="zookeys-1143-189_article-94124__-g001.jpg" position="float" orientation="portrait" xlink:type="simple" id="oo_803568.jpg"><uri content-type="original_file" xlink:type="simple">https://binary.pensoft.net/fig/803568</uri></graphic></fig></tp:treatment-sec><tp:treatment-sec sec-type="diagnosis" id="SECID0EFGAE"><title>Diagnosis.</title><p>Forewing with cells R<sub>2+3</sub> and M, and 2 m-cu crossveins (Fig. <xref ref-type="fig" rid="F2">5</xref>); pronotum with suprahumeral spines directed laterally and slightly posteriorly (Figs <xref ref-type="fig" rid="F2">6–8</xref>, <xref ref-type="fig" rid="F2">10</xref>), distally attenuate posteriorly (Figs <xref ref-type="fig" rid="F2">5</xref>, <xref ref-type="fig" rid="F2">10</xref>).</p></tp:treatment-sec><tp:treatment-sec sec-type="description" id="SECID0EBHAE"><title>Description.</title><p><bold><italic>Head</italic>.</bold> Vertex glabrous, without ridges or rugae, slightly concave especially at lateral margins and around ocelli; ocelli circular, slightly closer to eyes than to each other; dorsal margin weakly convex but not attaining dorsal margin of eye, which is elevated (Figs <xref ref-type="fig" rid="F2">6</xref>, <xref ref-type="fig" rid="F2">8</xref>); frontoclypeus apically rounded, its sutures arched to mid-point. <bold><italic>Pronotum</italic>.</bold> Smooth, glabrous, elevated, strongly convex in lateral view, with acute suprahumeral spines. <bold><italic>Wings</italic>.</bold> Forewing (Figs <xref ref-type="fig" rid="F2">5</xref>, <xref ref-type="fig" rid="F2">9</xref>) with 2 adjacent discoidal cells (R<sub>2+3</sub> and M), 2 m-cu crossveins. Hind wing with 1 r-m and 1 m-cu crossvein, with forked anal vein. <bold><italic>Legs</italic>.</bold> Metathoracic tibia with cucullate setae in row I double, row II and row III complete and single.</p></tp:treatment-sec><tp:treatment-sec sec-type="distribution" id="SECID0EKIAE"><title>Distribution.</title><p>Neotropical: Central America.</p></tp:treatment-sec><tp:treatment-sec sec-type="etymology" id="SECID0EPIAE"><title>Etymology.</title><p>The name, which is feminine, is based on the superficial similarity of the type species to inornate members of the tribe <tp:taxon-name><tp:taxon-name-part taxon-name-part-type="tribe">Ceresini</tp:taxon-name-part></tp:taxon-name>.</p></tp:treatment-sec><tp:treatment-sec><!--Section generated to contain objects referenced in tp:taxon-treatment.--><fig id="F2" position="float" orientation="portrait"><object-id xmlns:xlink="http://www.w3.org/1999/xlink" content-type="doi" xlink:type="simple">10.3897/zookeys.1143.94124.figures5-11</object-id><object-id xmlns:xlink="http://www.w3.org/1999/xlink" content-type="arpha" xlink:type="simple">73CD5BCA-A439-5339-846D-412A061497ED</object-id><label>Figures 5–11.</label><caption><p><italic><tp:taxon-name><tp:taxon-name-part taxon-name-part-type="genus" reg="Ceresinoidea">Ceresinoidea</tp:taxon-name-part><tp:taxon-name-part taxon-name-part-type="species" reg="zacki">zacki</tp:taxon-name-part></tp:taxon-name></italic>, sp. nov. <bold>5–7</bold> male habitus in lateral, anterior, and dorsal views, respectively <bold>8–11</bold> female habitus in anterior, lateral, dorsal, and ventral views, respectively.</p></caption><graphic xmlns:xlink="http://www.w3.org/1999/xlink" xlink:href="zookeys-1143-189_article-94124__-g002.jpg" position="float" orientation="portrait" xlink:type="simple" id="oo_803569.jpg"><uri content-type="original_file" xlink:type="simple">https://binary.pensoft.net/fig/803569</uri></graphic></fig><fig id="F3" position="float" orientation="portrait"><object-id xmlns:xlink="http://www.w3.org/1999/xlink" content-type="doi" xlink:type="simple">10.3897/zookeys.1143.94124.figures12-17</object-id><object-id xmlns:xlink="http://www.w3.org/1999/xlink" content-type="arpha" xlink:type="simple">C5FC937E-0F46-5CFF-A987-B76DB6B970CF</object-id><label>Figures 12–17.</label><caption><p>Terminalia of <italic><tp:taxon-name><tp:taxon-name-part taxon-name-part-type="genus" reg="Ceresinoidea">Ceresinoidea</tp:taxon-name-part><tp:taxon-name-part taxon-name-part-type="species" reg="zacki">zacki</tp:taxon-name-part></tp:taxon-name></italic>, sp. nov. <bold>12</bold> undissected terminalia of male <bold>13</bold> ventral view of subgenital plate and unarmed lateral plates <bold>14</bold> aedeagus and style, lateral view <bold>15</bold> undissected female terminalia <bold>16, 17</bold> second valvula (base broken) and distal portion, lateral view. <italic>lp</italic>, lateral plate.</p></caption><graphic xmlns:xlink="http://www.w3.org/1999/xlink" xlink:href="zookeys-1143-189_article-94124__-g003.jpg" position="float" orientation="portrait" xlink:type="simple" id="oo_803570.jpg"><uri content-type="original_file" xlink:type="simple">https://binary.pensoft.net/fig/803570</uri></graphic></fig></tp:treatment-sec><ref-list><ref id="B9"><mixed-citation xmlns:xlink="http://www.w3.org/1999/xlink" xlink:type="simple"><person-group><name name-style="western"><surname>Sakakibara</surname><given-names>AM</given-names></name></person-group> (<year>1997</year>) <article-title>The tribe <tp:taxon-name><tp:taxon-name-part taxon-name-part-type="tribe">Acutalini</tp:taxon-name-part></tp:taxon-name> Fowler (<tp:taxon-name><tp:taxon-name-part taxon-name-part-type="suborder">Homoptera</tp:taxon-name-part></tp:taxon-name>, <tp:taxon-name><tp:taxon-name-part taxon-name-part-type="family">Membracidae</tp:taxon-name-part></tp:taxon-name>, <tp:taxon-name><tp:taxon-name-part taxon-name-part-type="subfamily">Smiliinae</tp:taxon-name-part></tp:taxon-name>): New genera, new species and some nomenclatural changes.</article-title><source>Revista Brasileira de Zoologia</source><volume>14</volume>(<issue>3</issue>): <fpage>659</fpage>–<lpage>674</lpage>. <ext-link xlink:href="10.1590/S0101-81751997000300015" ext-link-type="doi" xlink:type="simple">https://doi.org/10.1590/S0101-81751997000300015</ext-link></mixed-citation></ref></ref-list></tp:taxon-treatment>
