# Supplementary material for: ﻿Three new monobasic genera and three new species of the New World treehopper tribe Acutalini (Hemiptera, Membracidae, Smiliinae) with a key to all genera
Source: Zookeys. 2023 Jan 31;1143:189–203. doi: 10.3897/zookeys.1143.94124 (PMC10208606; doi:10.3897/zookeys.1143.94124)
Supplement: XML Treatment for Ceresinoidea zacki [file zookeys.1143.94124-treatment2.xml]

<!DOCTYPE tp:taxon-treatment
  PUBLIC "-//TaxonX//DTD Taxonomic Treatment Publishing DTD v0 20100105//EN" "tax-treatment-NSO.dtd">
<tp:taxon-treatment xmlns:tp="http://www.plazi.org/taxpub"><tp:treatment-meta><kwd-group><label>Taxon classification</label><kwd>
                <named-content content-type="kingdom">Animalia</named-content>
              </kwd><kwd>
                <named-content content-type="order">Hemiptera</named-content>
              </kwd><kwd>
                <named-content content-type="family">Membracidae</named-content>
              </kwd></kwd-group><mixed-citation publication-type="journal"><person-group><name><surname>McKamey</surname><given-names>Stuart H.</given-names></name></person-group><article-title>﻿Three new monobasic genera and three new species of the New World treehopper tribe <tp:taxon-name><tp:taxon-name-part taxon-name-part-type="tribe">Acutalini</tp:taxon-name-part></tp:taxon-name> (<tp:taxon-name><tp:taxon-name-part taxon-name-part-type="order">Hemiptera</tp:taxon-name-part></tp:taxon-name>, <tp:taxon-name><tp:taxon-name-part taxon-name-part-type="family">Membracidae</tp:taxon-name-part></tp:taxon-name>, <tp:taxon-name><tp:taxon-name-part taxon-name-part-type="subfamily">Smiliinae</tp:taxon-name-part></tp:taxon-name>) with a key to all genera</article-title><source>Zookeys</source><day>31</day><month>01</month><year>2023</year><volume>1143</volume><fpage>189</fpage><lpage>203</lpage><pub-id pub-id-type="doi">10.3897/zookeys.1143.94124</pub-id></mixed-citation></tp:treatment-meta><tp:nomenclature><label>﻿</label><tp:taxon-name>
              <object-id xmlns:xlink="http://www.w3.org/1999/xlink" content-type="arpha" xlink:type="simple">B2BCA5DE-80CC-5327-8918-3331EC55B644</object-id>
              <tp:taxon-name-part taxon-name-part-type="genus" reg="Ceresinoidea">Ceresinoidea</tp:taxon-name-part>
              <tp:taxon-name-part taxon-name-part-type="species" reg="zacki">zacki</tp:taxon-name-part>
              <object-id xmlns:xlink="http://www.w3.org/1999/xlink" content-type="zoobank" xlink:type="simple">https://zoobank.org/9C5EA1ED-8968-474A-A1BB-8468D2AB1862</object-id>
            </tp:taxon-name><tp:taxon-status xmlns:xlink="http://www.w3.org/1999/xlink" xlink:type="simple">sp. nov.</tp:taxon-status><xref ref-type="fig" rid="F2">Figs 5–11</xref><xref ref-type="fig" rid="F3">, 12–17</xref></tp:nomenclature><tp:treatment-sec sec-type="diagnosis" id="SECID0ELKAE"><title>Diagnosis.</title><p>Pronotum elevated, stepwise convex just behind suprahumeral spines in lateral view (Fig. <xref ref-type="fig" rid="F2">5</xref>, <xref ref-type="fig" rid="F2">9</xref>), posteriorly strongly tectiform and compressed laterally, in anterior view with 3 irregular vertical stripes (Fig. <xref ref-type="fig" rid="F2">6</xref>, <xref ref-type="fig" rid="F2">8</xref>).</p></tp:treatment-sec><tp:treatment-sec sec-type="description" id="SECID0EBLAE"><title>Description.</title><p>Measurements (mm). Length with forewing in repose ♀ 8.6, ♂ 6.4; width across suprahumeral spines ♀ 3.7, ♂ 3.0; height in anterior view ♀ 3.0, ♂ 2.7. <bold><italic>Pronotum</italic>.</bold> Dorsal margin abruptly elevated behind suprahumeral spines, convex in stepwise fashion (Figs <xref ref-type="fig" rid="F2">5</xref>, <xref ref-type="fig" rid="F2">9</xref>); suprahumeral spines narrow, directed laterally and slightly posteriorly, apices acute (Figs <xref ref-type="fig" rid="F2">6–8</xref>, <xref ref-type="fig" rid="F2">10</xref>); strongly tectiform posteriorly (Figs <xref ref-type="fig" rid="F2">7</xref>, <xref ref-type="fig" rid="F2">10</xref>). <bold><italic>Terminalia</italic>.</bold> Male lateral plates unarmed (Figs <xref ref-type="fig" rid="F3">12</xref>, <xref ref-type="fig" rid="F3">13</xref>); subgenital plate triangular in ventral view, fused basally (Fig. <xref ref-type="fig" rid="F3">13</xref>); style recurved with short acute apex (Fig. <xref ref-type="fig" rid="F3">14</xref>); aedeagal shaft in lateral view thickest at mid-length, serrate along swollen anterodistal margin (Fig. <xref ref-type="fig" rid="F3">14</xref>). Female pygofer long, ovipositor extending even further (Figs <xref ref-type="fig" rid="F2">11</xref>, <xref ref-type="fig" rid="F3">15</xref>), together accounting for more than half of body length; second valvula simple, without dentae preapically (Figs <xref ref-type="fig" rid="F3">16</xref>, <xref ref-type="fig" rid="F3">17</xref>). <bold><italic>Color</italic>.</bold> Female coloration (Figs <xref ref-type="fig" rid="F2">8–11</xref>): overall pale, vertex lateral margins black with two vertical black stripes passing over ocelli onto frontoclypeus; pronotum very pale brown with a darker brown central stripe terminating just behind suprahumeral spine, continuing as even paler stripe that arches ventrally to lateral margin, which is also very pale, two indistinct stripes on metopidium, and mottling from base to apex of suprahumeral spines. Wing veins and body pale brown. Male coloration (Figs <xref ref-type="fig" rid="F2">5–7</xref>) similar to female but all stripes darker, and areas except for stripes orange.</p><fig id="F2" position="float" orientation="portrait"><object-id xmlns:xlink="http://www.w3.org/1999/xlink" content-type="doi" xlink:type="simple">10.3897/zookeys.1143.94124.figures5-11</object-id><object-id xmlns:xlink="http://www.w3.org/1999/xlink" content-type="arpha" xlink:type="simple">73CD5BCA-A439-5339-846D-412A061497ED</object-id><label>Figures 5–11.</label><caption><p><italic><tp:taxon-name><tp:taxon-name-part taxon-name-part-type="genus" reg="Ceresinoidea">Ceresinoidea</tp:taxon-name-part><tp:taxon-name-part taxon-name-part-type="species" reg="zacki">zacki</tp:taxon-name-part></tp:taxon-name></italic>, sp. nov. <bold>5–7</bold> male habitus in lateral, anterior, and dorsal views, respectively <bold>8–11</bold> female habitus in anterior, lateral, dorsal, and ventral views, respectively.</p></caption><graphic xmlns:xlink="http://www.w3.org/1999/xlink" xlink:href="zookeys-1143-189_article-94124__-g002.jpg" position="float" orientation="portrait" xlink:type="simple" id="oo_803569.jpg"><uri content-type="original_file" xlink:type="simple">https://binary.pensoft.net/fig/803569</uri></graphic></fig><fig id="F3" position="float" orientation="portrait"><object-id xmlns:xlink="http://www.w3.org/1999/xlink" content-type="doi" xlink:type="simple">10.3897/zookeys.1143.94124.figures12-17</object-id><object-id xmlns:xlink="http://www.w3.org/1999/xlink" content-type="arpha" xlink:type="simple">C5FC937E-0F46-5CFF-A987-B76DB6B970CF</object-id><label>Figures 12–17.</label><caption><p>Terminalia of <italic><tp:taxon-name><tp:taxon-name-part taxon-name-part-type="genus" reg="Ceresinoidea">Ceresinoidea</tp:taxon-name-part><tp:taxon-name-part taxon-name-part-type="species" reg="zacki">zacki</tp:taxon-name-part></tp:taxon-name></italic>, sp. nov. <bold>12</bold> undissected terminalia of male <bold>13</bold> ventral view of subgenital plate and unarmed lateral plates <bold>14</bold> aedeagus and style, lateral view <bold>15</bold> undissected female terminalia <bold>16, 17</bold> second valvula (base broken) and distal portion, lateral view. <italic>lp</italic>, lateral plate.</p></caption><graphic xmlns:xlink="http://www.w3.org/1999/xlink" xlink:href="zookeys-1143-189_article-94124__-g003.jpg" position="float" orientation="portrait" xlink:type="simple" id="oo_803570.jpg"><uri content-type="original_file" xlink:type="simple">https://binary.pensoft.net/fig/803570</uri></graphic></fig></tp:treatment-sec><tp:treatment-sec sec-type="material" id="SECID0EXPAE"><title>Material examined.</title><p><bold><italic>Holotype</italic></bold> ♂ (<named-content xmlns:xlink="http://www.w3.org/1999/xlink" content-type="dwc:institutional_code" xlink:title="USA, U.S. National Museum of Natural History, Smithsonian Institution, Washington, DC" xlink:href="http://grbio.org/institution/smithsonian-institution-national-museum-natural-history-0" xlink:type="simple">USNM</named-content>) with labels “GUATEMALA: Peten Dept. Rio | Machaquila, ca. 8 km W of | Machaquila. 15–16 Aug 2015. | N16.39957° W89.48642° 413m, | light traps. R. S. Zack collector” and a red “HOLOTYPE | <tp:taxon-name><tp:taxon-name-part taxon-name-part-type="genus" reg="Ceresinoidea">Ceresinoidea</tp:taxon-name-part></tp:taxon-name> | <tp:taxon-name><tp:taxon-name-part taxon-name-part-type="genus" reg="Ceresinoidea"/><tp:taxon-name-part taxon-name-part-type="species" reg="zacki">zacki</tp:taxon-name-part></tp:taxon-name> | S.H. McKamey. Slightly broken: right metathoracic leg missing. <bold><italic>Paratype</italic></bold> ♀ (<named-content xmlns:xlink="http://www.w3.org/1999/xlink" content-type="dwc:institutional_code" xlink:title="Guatemala, Guatemala City, Universidad del Valle de Guatemala, Colección de Artópodos" xlink:href="http://grbio.org/institution/universidad-del-valle-de-guatemala" xlink:type="simple">UVGC</named-content>)) with labels “GUATEMALA: Izabal Dept | Finca Firmeza, Reserva de | Anfibios, SE of Morales, 540m | N15.40689°, W88.69603° 3–4 | June 2016. R. S. Zack, light traps” and a blue paratype label. Both metathoracic tarsi missing, otherwise intact.</p></tp:treatment-sec><tp:treatment-sec sec-type="distribution" id="SECID0E5QAE"><title>Distribution.</title><p>Guatemala.</p></tp:treatment-sec><tp:treatment-sec sec-type="etymology" id="SECID0EDRAE"><title>Etymology.</title><p>The specific epithet is a patronym for Dr Richard Zack, who collected the holotype and paratype.</p></tp:treatment-sec><tp:treatment-sec sec-type="notes" id="SECID0EIRAE"><title>Note.</title><p>The holotype and paratype were collected at light traps, indicating a good method to discover more specimens. Among membracids, females are usually only slightly larger than males; in this species the female is significantly larger. The long ovipositor (Fig. <xref ref-type="fig" rid="F2">11</xref>) is also unusual among membracids.</p></tp:treatment-sec></tp:taxon-treatment>
