# Supplementary material for: ﻿Three new monobasic genera and three new species of the New World treehopper tribe Acutalini (Hemiptera, Membracidae, Smiliinae) with a key to all genera
Source: Zookeys. 2023 Jan 31;1143:189–203. doi: 10.3897/zookeys.1143.94124 (PMC10208606; doi:10.3897/zookeys.1143.94124)
Supplement: XML Treatment for Quinquespinosa [file zookeys.1143.94124-treatment3.xml]

<!DOCTYPE tp:taxon-treatment
  PUBLIC "-//TaxonX//DTD Taxonomic Treatment Publishing DTD v0 20100105//EN" "tax-treatment-NSO.dtd">
<tp:taxon-treatment xmlns:tp="http://www.plazi.org/taxpub"><tp:treatment-meta><kwd-group><label>Taxon classification</label><kwd>
                <named-content content-type="kingdom">Animalia</named-content>
              </kwd><kwd>
                <named-content content-type="order">Hemiptera</named-content>
              </kwd><kwd>
                <named-content content-type="family">Membracidae</named-content>
              </kwd></kwd-group><mixed-citation publication-type="journal"><person-group><name><surname>McKamey</surname><given-names>Stuart H.</given-names></name></person-group><article-title>﻿Three new monobasic genera and three new species of the New World treehopper tribe <tp:taxon-name><tp:taxon-name-part taxon-name-part-type="tribe">Acutalini</tp:taxon-name-part></tp:taxon-name> (<tp:taxon-name><tp:taxon-name-part taxon-name-part-type="order">Hemiptera</tp:taxon-name-part></tp:taxon-name>, <tp:taxon-name><tp:taxon-name-part taxon-name-part-type="family">Membracidae</tp:taxon-name-part></tp:taxon-name>, <tp:taxon-name><tp:taxon-name-part taxon-name-part-type="subfamily">Smiliinae</tp:taxon-name-part></tp:taxon-name>) with a key to all genera</article-title><source>Zookeys</source><day>31</day><month>01</month><year>2023</year><volume>1143</volume><fpage>189</fpage><lpage>203</lpage><pub-id pub-id-type="doi">10.3897/zookeys.1143.94124</pub-id></mixed-citation></tp:treatment-meta><tp:nomenclature><label>﻿</label><tp:taxon-name>
              <object-id xmlns:xlink="http://www.w3.org/1999/xlink" content-type="arpha" xlink:type="simple">2CCA2915-05EC-5966-B2AB-36CB47620707</object-id>
              <tp:taxon-name-part taxon-name-part-type="genus" reg="Quinquespinosa">Quinquespinosa</tp:taxon-name-part>
              <object-id xmlns:xlink="http://www.w3.org/1999/xlink" content-type="zoobank" xlink:type="simple">https://zoobank.org/8CC5CAA6-7C49-4368-9374-063D758230B8</object-id>
            </tp:taxon-name><tp:taxon-status xmlns:xlink="http://www.w3.org/1999/xlink" xlink:type="simple">gen. nov.</tp:taxon-status><xref ref-type="fig" rid="F4">Figs 18–24</xref><xref ref-type="fig" rid="F5">, 25–31</xref></tp:nomenclature><tp:treatment-sec sec-type="type species" id="SECID0E6SAE"><title>Type species.</title><p><italic><tp:taxon-name><tp:taxon-name-part taxon-name-part-type="genus" reg="Quinquespinosa">Quinquespinosa</tp:taxon-name-part><tp:taxon-name-part taxon-name-part-type="species" reg="septamacula">septamacula</tp:taxon-name-part></tp:taxon-name></italic> sp. nov.</p></tp:treatment-sec><tp:treatment-sec sec-type="diagnosis" id="SECID0EQTAE"><title>Diagnosis.</title><p>Forewing with basal cell M and discoidal cell R<sub>2+3</sub>, without discoidal cell M, 1 m-cu crossvein; pronotum with 2 suprahumeral and 3 apical, slender spines.</p></tp:treatment-sec><tp:treatment-sec sec-type="description" id="SECID0EYTAE"><title>Description of female.</title><p><bold><italic>Head</italic>.</bold> Vertex glabrous, without ridges, slightly concave with linear furrow between ocellus and eye; ocelli slightly oblong, divergent dorsally, slightly closer to each other than to the eye; dorsal margin weakly convex but not attaining dorsal margin of eye, which is elevated (Figs <xref ref-type="fig" rid="F4">19</xref>, <xref ref-type="fig" rid="F4">23</xref>); lateral margin below eyes straight, slightly upturned; frontoclypeus acute, sutures vertical, joining horizontally (truncate dorsally). <bold><italic>Pronotum</italic>.</bold> Longitudinally divided into 2 parts by strong dorsal constriction (Figs <xref ref-type="fig" rid="F4">18</xref>, <xref ref-type="fig" rid="F4">22</xref>), anterior part elevated, evenly convex with pair of slender suprahumeral spines directed laterally (Figs <xref ref-type="fig" rid="F4">18</xref>, <xref ref-type="fig" rid="F4">19</xref>, <xref ref-type="fig" rid="F4">22</xref>, <xref ref-type="fig" rid="F4">23</xref>), posterior part swollen and bearing 3 apical, slender spines (Figs <xref ref-type="fig" rid="F4">18</xref>, <xref ref-type="fig" rid="F4">22</xref>). <bold><italic>Wings</italic>.</bold> Forewing with 1 basal cell (M) (Fig. <xref ref-type="fig" rid="F4">24</xref>), 1 discoidal cell (R<sub>2+3</sub>) (Fig. <xref ref-type="fig" rid="F4">21</xref>), basal cell formed by divergent M and Cu at base, then convergent and completely fused into single vein, then separate again distally (1<sup>st</sup> m-cu crossvein absent). Hind wing with veins R and M briefly confluent, and 1 m-cu crossvein, with forked anal vein (Fig. <xref ref-type="fig" rid="F4">21</xref>). <bold><italic>Legs</italic>.</bold> Metathoracic tibia with cucullate setal row I double, row II and row III complete and single. Male similar to female.</p></tp:treatment-sec><tp:treatment-sec sec-type="distribution" id="SECID0EHWAE"><title>Distribution.</title><p>Neotropical: South America.</p></tp:treatment-sec><tp:treatment-sec sec-type="etymology" id="SECID0EMWAE"><title>Etymology.</title><p>The name is feminine and refers to the five (<italic>quinque</italic>-) spines (-<italic>spinosa</italic>) on the pronotum.</p><fig id="F4" position="float" orientation="portrait"><object-id xmlns:xlink="http://www.w3.org/1999/xlink" content-type="doi" xlink:type="simple">10.3897/zookeys.1143.94124.figures18-24</object-id><object-id xmlns:xlink="http://www.w3.org/1999/xlink" content-type="arpha" xlink:type="simple">5B0D6F0B-2AF4-5244-93B4-542619853795</object-id><label>Figures 18–24.</label><caption><p><italic><tp:taxon-name><tp:taxon-name-part taxon-name-part-type="genus" reg="Quinquespinosa">Quinquespinosa</tp:taxon-name-part><tp:taxon-name-part taxon-name-part-type="species" reg="septamacula">septamacula</tp:taxon-name-part></tp:taxon-name></italic>, sp. nov. <bold>18–20</bold> female habitus in dorsal, anterior, and lateral views, respectively <bold>21</bold> forewing and hind wing <bold>22–24</bold> male habitus in dorsal, anterior, and lateral views, respectively.</p></caption><graphic xmlns:xlink="http://www.w3.org/1999/xlink" xlink:href="zookeys-1143-189_article-94124__-g004.jpg" position="float" orientation="portrait" xlink:type="simple" id="oo_803571.jpg"><uri content-type="original_file" xlink:type="simple">https://binary.pensoft.net/fig/803571</uri></graphic></fig><fig id="F5" position="float" orientation="portrait"><object-id xmlns:xlink="http://www.w3.org/1999/xlink" content-type="doi" xlink:type="simple">10.3897/zookeys.1143.94124.figures25-31</object-id><object-id xmlns:xlink="http://www.w3.org/1999/xlink" content-type="arpha" xlink:type="simple">3369D5BA-FC37-51F9-A9F7-7151A6BC32FB</object-id><label>Figures 25–31.</label><caption><p>Terminalia of <italic><tp:taxon-name><tp:taxon-name-part taxon-name-part-type="genus" reg="Quinquespinosa">Quinquespinosa</tp:taxon-name-part><tp:taxon-name-part taxon-name-part-type="species" reg="septamacula">septamacula</tp:taxon-name-part></tp:taxon-name></italic> sp. nov. <bold>25</bold> male pygofer and subgenital plate in dorsal view <bold>26</bold> undissected male terminalia <bold>27</bold> male pygofer and subgenital plate in ventral view <bold>28, 29</bold> aedeagus and left style in lateral and posterior views, respectively <bold>30</bold> undissected female terminalia <bold>31</bold> distal half of second valvula, lateral view. <italic>lp</italic>, lateral plate.</p></caption><graphic xmlns:xlink="http://www.w3.org/1999/xlink" xlink:href="zookeys-1143-189_article-94124__-g005.jpg" position="float" orientation="portrait" xlink:type="simple" id="oo_803572.jpg"><uri content-type="original_file" xlink:type="simple">https://binary.pensoft.net/fig/803572</uri></graphic></fig></tp:treatment-sec><tp:treatment-sec sec-type="notes" id="SECID0E1YAE"><title>Notes.</title><p>Whereas <italic><tp:taxon-name><tp:taxon-name-part taxon-name-part-type="genus" reg="Euritea">Euritea</tp:taxon-name-part></tp:taxon-name></italic> has two m-cu crossveins in the forewing, this new genus has only one. Its veins M and Cu separate and diverge at base, then instead of being bridged with an m-cu crossvein as in <italic><tp:taxon-name><tp:taxon-name-part taxon-name-part-type="genus" reg="Euritea">Euritea</tp:taxon-name-part></tp:taxon-name></italic> and <italic><tp:taxon-name><tp:taxon-name-part taxon-name-part-type="genus" reg="Ceresinoidea">Ceresinoidea</tp:taxon-name-part></tp:taxon-name></italic>, its veins M and Cu completely fuse into a single vein (enclosing basal cell M; Figs <xref ref-type="fig" rid="F4">21</xref>, <xref ref-type="fig" rid="F4">24</xref>), then separate again distally as in all other <tp:taxon-name><tp:taxon-name-part taxon-name-part-type="subfamily">Smiliinae</tp:taxon-name-part></tp:taxon-name>. This unusual venation at the wing base is the same on all wings of all 17 specimens, so is not an aberration. Another interesting feature of this genus is the confluence with the anterior branch of R with M for a short distance, in the hind wing (Fig. <xref ref-type="fig" rid="F4">21</xref>); this trait also occurs in <tp:taxon-name><tp:taxon-name-part taxon-name-part-type="tribe">Ceresini</tp:taxon-name-part></tp:taxon-name> as well as in other <tp:taxon-name><tp:taxon-name-part taxon-name-part-type="subfamily">Smiliinae</tp:taxon-name-part></tp:taxon-name>.</p></tp:treatment-sec></tp:taxon-treatment>
