# Supplementary material for: ﻿Three new monobasic genera and three new species of the New World treehopper tribe Acutalini (Hemiptera, Membracidae, Smiliinae) with a key to all genera
Source: Zookeys. 2023 Jan 31;1143:189–203. doi: 10.3897/zookeys.1143.94124 (PMC10208606; doi:10.3897/zookeys.1143.94124)
Supplement: XML Treatment for Quinquespinosa septamacula [file zookeys.1143.94124-treatment4.xml]

<!DOCTYPE tp:taxon-treatment
  PUBLIC "-//TaxonX//DTD Taxonomic Treatment Publishing DTD v0 20100105//EN" "tax-treatment-NSO.dtd">
<tp:taxon-treatment xmlns:tp="http://www.plazi.org/taxpub"><tp:treatment-meta><kwd-group><label>Taxon classification</label><kwd>
                <named-content content-type="kingdom">Animalia</named-content>
              </kwd><kwd>
                <named-content content-type="order">Hemiptera</named-content>
              </kwd><kwd>
                <named-content content-type="family">Membracidae</named-content>
              </kwd></kwd-group><mixed-citation publication-type="journal"><person-group><name><surname>McKamey</surname><given-names>Stuart H.</given-names></name></person-group><article-title>﻿Three new monobasic genera and three new species of the New World treehopper tribe <tp:taxon-name><tp:taxon-name-part taxon-name-part-type="tribe">Acutalini</tp:taxon-name-part></tp:taxon-name> (<tp:taxon-name><tp:taxon-name-part taxon-name-part-type="order">Hemiptera</tp:taxon-name-part></tp:taxon-name>, <tp:taxon-name><tp:taxon-name-part taxon-name-part-type="family">Membracidae</tp:taxon-name-part></tp:taxon-name>, <tp:taxon-name><tp:taxon-name-part taxon-name-part-type="subfamily">Smiliinae</tp:taxon-name-part></tp:taxon-name>) with a key to all genera</article-title><source>Zookeys</source><day>31</day><month>01</month><year>2023</year><volume>1143</volume><fpage>189</fpage><lpage>203</lpage><pub-id pub-id-type="doi">10.3897/zookeys.1143.94124</pub-id></mixed-citation></tp:treatment-meta><tp:nomenclature><label>﻿</label><tp:taxon-name>
              <object-id xmlns:xlink="http://www.w3.org/1999/xlink" content-type="arpha" xlink:type="simple">16E66E40-3225-5829-B8A8-D1E37AEDD128</object-id>
              <tp:taxon-name-part taxon-name-part-type="genus" reg="Quinquespinosa">Quinquespinosa</tp:taxon-name-part>
              <tp:taxon-name-part taxon-name-part-type="species" reg="septamacula">septamacula</tp:taxon-name-part>
              <object-id xmlns:xlink="http://www.w3.org/1999/xlink" content-type="zoobank" xlink:type="simple">https://zoobank.org/7DA19879-CE17-4901-9280-B6BF0130266E</object-id>
            </tp:taxon-name><tp:taxon-status xmlns:xlink="http://www.w3.org/1999/xlink" xlink:type="simple">sp. nov.</tp:taxon-status><xref ref-type="fig" rid="F4">Figs 18–24</xref><xref ref-type="fig" rid="F5">, 25–31</xref></tp:nomenclature><tp:treatment-sec sec-type="diagnosis" id="SECID0EB3AE"><title>Diagnosis.</title><p>Frontoclypeal sutures bordered by conspicuous black spots; pronotum with pair of dorsal pale longitudinal stripes dorsally and another pair more laterally, at level of suprahumeral spines; posterior portion of pronotum with 7 distinct dark marks (Figs <xref ref-type="fig" rid="F4">22</xref>, <xref ref-type="fig" rid="F4">24</xref>): 2 pairs, one pair straddling the apical middle spine and the second pair more laterally, behind the bases of apical lateral spines, and one on each of the 3 posterior spines.</p></tp:treatment-sec><tp:treatment-sec sec-type="description" id="SECID0EP3AE"><title>Description.</title><p>Measurements (mm). Length with forewing in repose ♂ 7.0–7.5, ♀ 8.0–8.5; width across suprahumeral spines ♂ 3.6–4.0, ♀ 4.1–4.3; height in anterior view ♂ 3.1–3.2, ♀ 3.2–3.4. <bold><italic>Pronotum</italic>.</bold> With apical lateral spine extending to Cu vein, middle spine attaining mid-point of Cu and M <sub>3+4</sub> (Fig. <xref ref-type="fig" rid="F4">20</xref>). <bold><italic>Terminalia</italic>.</bold> Male. Pygofer with lateral plate large, subquadrate in dorsal view (Fig. <xref ref-type="fig" rid="F5">25</xref>); subgenital plates subtriangular, tips rounded (Fig. <xref ref-type="fig" rid="F5">27</xref>); style recurved with acute apex (Figs <xref ref-type="fig" rid="F5">27–29</xref>); aedeagus narrow throughout, gradually recurved, its sides bearing short sharp points along outer margin (Figs <xref ref-type="fig" rid="F5">26</xref>, <xref ref-type="fig" rid="F5">28</xref>, <xref ref-type="fig" rid="F5">29</xref>). Female first valvula gradually narrowed, dorsal margin smooth in basal 3/4<sup>ths</sup>, weakly crenulate in distal ¼ (Fig. <xref ref-type="fig" rid="F5">30</xref>); second valvula dorsally smooth throughout (Fig. <xref ref-type="fig" rid="F5">31</xref>). <bold><italic>Color</italic></bold> (female Figs <xref ref-type="fig" rid="F4">18–20</xref>, male Figs <xref ref-type="fig" rid="F4">22–24</xref>). Yellow orange throughout except with 2 black marks along head lateral margin and pair straddling frontoclypeus larger than pair just below eyes, and in traverse narrow band on eyes (Figs <xref ref-type="fig" rid="F4">19</xref>, <xref ref-type="fig" rid="F4">23</xref>). Pronotum surprahumeral spine apex black, 4–5 pale longitudinal stripes (along lateral margins and laterally) in both genders (Figs <xref ref-type="fig" rid="F4">18–20</xref>, <xref ref-type="fig" rid="F4">22–24</xref>), and in male (Fig. <xref ref-type="fig" rid="F4">22</xref>) also on medial carina, and 7 black marks posteriorly (Figs <xref ref-type="fig" rid="F4">22</xref>, <xref ref-type="fig" rid="F4">24</xref>): 1 pair straddling base of middle apical spine, 1 pair lateral behind base of each lateral spine, and one on apex of each apical spine.</p></tp:treatment-sec><tp:treatment-sec sec-type="material" id="SECID0EM6AE"><title>Material examined.</title><p><bold><italic>Holotype</italic></bold> ♂ (<abbrev xmlns:xlink="http://www.w3.org/1999/xlink" content-type="institution" xlink:title="Ecuador, Pichincha, Quito, Museo de la Escuela Politécnica Nacional" id="ABBRID0EX6AE" xlink:type="simple">EPNC</abbrev>) with labels “ECUADOR: NAPO: Reserva Ethnica | Waorani, 1 km. S Onkone Gare | Camp Trans. Ent 9. Feb 1995 | 220m | 11-Feb-1995 00 °39'10"S 076 °26'W | T.L Erwin: et al “, “Insecticidal fogging of mostly bare | green leaves, some with covering | of lichenous or bryophytic plants in | terre firme forest At Trans 1, | Sta. 2 Project MAXUS Lot 1021.” and red “HOLOTYPE | <tp:taxon-name><tp:taxon-name-part taxon-name-part-type="genus" reg="Quinquespinosa">Quinquespinosa</tp:taxon-name-part></tp:taxon-name> | <tp:taxon-name><tp:taxon-name-part taxon-name-part-type="genus" reg="Quinquespinosa"/><tp:taxon-name-part taxon-name-part-type="species" reg="septamacula">septamacula</tp:taxon-name-part></tp:taxon-name> | S.H. McKamey.” <bold><italic>Non-types</italic></bold>: 16 specimens. Two (<named-content xmlns:xlink="http://www.w3.org/1999/xlink" content-type="dwc:institutional_code" xlink:title="USA, U.S. National Museum of Natural History, Smithsonian Institution, Washington, DC" xlink:href="http://grbio.org/institution/smithsonian-institution-national-museum-natural-history-0" xlink:type="simple">USNM</named-content>) have the same data as the holotype except as noted: 1♀ 8-Feb-1996 Lot 971; 1♀ 29-Jun-1994 lot 755. The other specimens have the same data as the holotype except coordinates 00 °39'25.7"S 076 °27'10.8"W and otherwise noted: 1♀ 8-Feb-1996 lot#1470 (<abbrev xmlns:xlink="http://www.w3.org/1999/xlink" content-type="institution" xlink:title="Ecuador, Pichincha, Quito, Museo de la Escuela Politécnica Nacional" id="ABBRID0EUAAG" xlink:type="simple">EPNC</abbrev>); 1♂, 1♀, 8-Feb-95 Lot 952 (<named-content xmlns:xlink="http://www.w3.org/1999/xlink" content-type="dwc:institutional_code" xlink:title="USA, U.S. National Museum of Natural History, Smithsonian Institution, Washington, DC" xlink:href="http://grbio.org/institution/smithsonian-institution-national-museum-natural-history-0" xlink:type="simple">USNM</named-content>); 1♂ 6-Oct-1994 Lot 873 (<abbrev xmlns:xlink="http://www.w3.org/1999/xlink" content-type="institution" xlink:title="Ecuador, Pichincha, Quito, Museo de la Escuela Politécnica Nacional" id="ABBRID0E5AAG" xlink:type="simple">EPNC</abbrev>); 1♀ 15-Jan-1994 Lot 579 (<named-content xmlns:xlink="http://www.w3.org/1999/xlink" content-type="dwc:institutional_code" xlink:title="USA, U.S. National Museum of Natural History, Smithsonian Institution, Washington, DC" xlink:href="http://grbio.org/institution/smithsonian-institution-national-museum-natural-history-0" xlink:type="simple">USNM</named-content>); 2♂ 6-Jul-1995 Lot 1114 (<abbrev xmlns:xlink="http://www.w3.org/1999/xlink" content-type="institution" xlink:title="Ecuador, Pichincha, Quito, Museo de la Escuela Politécnica Nacional" id="ABBRID0EIBAG" xlink:type="simple">EPNC</abbrev>); 1♀ 7 Oct-1995 Lot 1239 (<abbrev xmlns:xlink="http://www.w3.org/1999/xlink" content-type="institution" xlink:title="Ecuador, Pichincha, Quito, Museo de la Escuela Politécnica Nacional" id="ABBRID0ENBAG" xlink:type="simple">EPNC</abbrev>); 1♀, 8-Feb-1996 Lot 1469 (<named-content xmlns:xlink="http://www.w3.org/1999/xlink" content-type="dwc:institutional_code" xlink:title="USA, U.S. National Museum of Natural History, Smithsonian Institution, Washington, DC" xlink:href="http://grbio.org/institution/smithsonian-institution-national-museum-natural-history-0" xlink:type="simple">USNM</named-content>); 1♀ 3-Oct-1996 Lot 1729 (<named-content xmlns:xlink="http://www.w3.org/1999/xlink" content-type="dwc:institutional_code" xlink:title="USA, U.S. National Museum of Natural History, Smithsonian Institution, Washington, DC" xlink:href="http://grbio.org/institution/smithsonian-institution-national-museum-natural-history-0" xlink:type="simple">USNM</named-content>). There are four non-Ecuadorian specimens: 1♂, (<named-content xmlns:xlink="http://www.w3.org/1999/xlink" content-type="dwc:institutional_code" xlink:title="Brazil, Amazonas, Manaus, Instituto Nacional de Pesquisas da Amazonia, Colecão Sistemática da Entomologia" xlink:href="http://grbio.org/institution/instituto-nacional-de-pesquisas-da-amazonia" xlink:type="simple">INPA</named-content>) “BRAZIL: AMAZONAS | Rio Januaca, 40 | km sw Manaus | 10 Mar 1979 | 03 °20' S. 060 °17'W”, “Montgomery, Erwin, | Sucharaov, Scxhimmel. | Kirischik, Date, | Bacon, Collectors”, “White water inun- | dation forest canopy | fogged with Pyrethrum | Sample #62. 1♀ (<named-content xmlns:xlink="http://www.w3.org/1999/xlink" content-type="dwc:institutional_code" xlink:title="France, Paris, Museum National d’Histoire Naturelle" xlink:href="http://grbio.org/institution/museum-national-dhistoire-naturelle-2" xlink:type="simple">MNHN</named-content>) “CAMOPI-OYAPOCK | GUYANE 19.Nov-1969, “GUYANE MISSION | BALACHOWSKY-GRUNER | OCT-NOV.1969”, “Piege | lumineux”, “Muséum Paris | 1095-5”. 2♀ (1 <named-content xmlns:xlink="http://www.w3.org/1999/xlink" content-type="dwc:institutional_code" xlink:title="Peru, Lima, Universidad Nacional Mayor de San Marcos, Museo de Historia Natural" xlink:href="http://grbio.org/institution/universidad-nacional-mayor-de-san-marcos-museo-de-historia-natural" xlink:type="simple">MUSM</named-content>, 1 <named-content xmlns:xlink="http://www.w3.org/1999/xlink" content-type="dwc:institutional_code" xlink:title="USA, U.S. National Museum of Natural History, Smithsonian Institution, Washington, DC" xlink:href="http://grbio.org/institution/smithsonian-institution-national-museum-natural-history-0" xlink:type="simple">USNM</named-content>) with labels “PERU: MADRE DE DIOS | Rio Manu, BIOLAT Biol. Sta., | Pakitza, 356m 26 Sep 1991 | 11°56'47"S 071°17'00"W” | T.L. Erwin”, “Insecticidal fog of bamboo at 4m | green, scattered dry leaves, stems | Tr. Zungaro /3.5 Lot 121.”</p></tp:treatment-sec><tp:treatment-sec sec-type="distribution" id="SECID0EQCAG"><title>Distribution.</title><p>Brazil, Ecuador, French Guiana, Peru.</p></tp:treatment-sec><tp:treatment-sec sec-type="etymology" id="SECID0EVCAG"><title>Etymology.</title><p>The specific epithet is feminine, based on the seven (<italic>septa</italic>-) black marks (-<italic>macula</italic>) on the posterior portion of the pronotum.</p></tp:treatment-sec><tp:treatment-sec sec-type="notes" id="SECID0E6CAG"><title>Notes.</title><p>There is variability in the length of the suprahumeral spines and the size of the four preapical black spots (compare Figs <xref ref-type="fig" rid="F4">18</xref> and <xref ref-type="fig" rid="F4">22</xref>); neither is correlated to body size or gender. The pronotum of the specimen from French Guiana (<named-content xmlns:xlink="http://www.w3.org/1999/xlink" content-type="dwc:institutional_code" xlink:title="France, Paris, Museum National d’Histoire Naturelle" xlink:href="http://grbio.org/institution/museum-national-dhistoire-naturelle-2" xlink:type="simple">MNHN</named-content>) is unique in being black only on the tips of the five spines, lacking the four other black marks altogether and is considered to be a variety, possibly geographical, of the same species.</p><p>The 13 specimens from Ecuador fogging samples in the Reserva Etnica Waorani were collected in January, February, June, July, and October, from 1994–1996. The Peruvian and French Guiana specimens were collected in September (1991) and November (1969), and the Brazilian specimen in March (1979). Considered together, the only gaps are April, May, August, and December. The April-May gap possibly represents the growth of a second generation but the one-month gaps are probably too short to indicate other generations. Other explanations are sampling error, annual or seasonal fluctuations in climate, or that the adults are present throughout the year at least somewhere in their large range.</p><p>All specimens were collected by insecticidal fogging of the tree canopy (one from inundation forest and the others from terre firme forest) except the specimen from French Guiana, which was collected at a light trap. Although various leafhoppers feed on bamboo, no treehoppers have been found feeding on it, so the bamboo record for the Peruvian specimen is probably not its host plant.</p></tp:treatment-sec><tp:treatment-sec><!--Section generated to contain objects referenced in tp:taxon-treatment.--><fig id="F4" position="float" orientation="portrait"><object-id xmlns:xlink="http://www.w3.org/1999/xlink" content-type="doi" xlink:type="simple">10.3897/zookeys.1143.94124.figures18-24</object-id><object-id xmlns:xlink="http://www.w3.org/1999/xlink" content-type="arpha" xlink:type="simple">5B0D6F0B-2AF4-5244-93B4-542619853795</object-id><label>Figures 18–24.</label><caption><p><italic><tp:taxon-name><tp:taxon-name-part taxon-name-part-type="genus" reg="Quinquespinosa">Quinquespinosa</tp:taxon-name-part><tp:taxon-name-part taxon-name-part-type="species" reg="septamacula">septamacula</tp:taxon-name-part></tp:taxon-name></italic>, sp. nov. <bold>18–20</bold> female habitus in dorsal, anterior, and lateral views, respectively <bold>21</bold> forewing and hind wing <bold>22–24</bold> male habitus in dorsal, anterior, and lateral views, respectively.</p></caption><graphic xmlns:xlink="http://www.w3.org/1999/xlink" xlink:href="zookeys-1143-189_article-94124__-g004.jpg" position="float" orientation="portrait" xlink:type="simple" id="oo_803571.jpg"><uri content-type="original_file" xlink:type="simple">https://binary.pensoft.net/fig/803571</uri></graphic></fig><fig id="F5" position="float" orientation="portrait"><object-id xmlns:xlink="http://www.w3.org/1999/xlink" content-type="doi" xlink:type="simple">10.3897/zookeys.1143.94124.figures25-31</object-id><object-id xmlns:xlink="http://www.w3.org/1999/xlink" content-type="arpha" xlink:type="simple">3369D5BA-FC37-51F9-A9F7-7151A6BC32FB</object-id><label>Figures 25–31.</label><caption><p>Terminalia of <italic><tp:taxon-name><tp:taxon-name-part taxon-name-part-type="genus" reg="Quinquespinosa">Quinquespinosa</tp:taxon-name-part><tp:taxon-name-part taxon-name-part-type="species" reg="septamacula">septamacula</tp:taxon-name-part></tp:taxon-name></italic> sp. nov. <bold>25</bold> male pygofer and subgenital plate in dorsal view <bold>26</bold> undissected male terminalia <bold>27</bold> male pygofer and subgenital plate in ventral view <bold>28, 29</bold> aedeagus and left style in lateral and posterior views, respectively <bold>30</bold> undissected female terminalia <bold>31</bold> distal half of second valvula, lateral view. <italic>lp</italic>, lateral plate.</p></caption><graphic xmlns:xlink="http://www.w3.org/1999/xlink" xlink:href="zookeys-1143-189_article-94124__-g005.jpg" position="float" orientation="portrait" xlink:type="simple" id="oo_803572.jpg"><uri content-type="original_file" xlink:type="simple">https://binary.pensoft.net/fig/803572</uri></graphic></fig></tp:treatment-sec></tp:taxon-treatment>
