# Supplementary material for: ﻿Three new monobasic genera and three new species of the New World treehopper tribe Acutalini (Hemiptera, Membracidae, Smiliinae) with a key to all genera
Source: Zookeys. 2023 Jan 31;1143:189–203. doi: 10.3897/zookeys.1143.94124 (PMC10208606; doi:10.3897/zookeys.1143.94124)
Supplement: XML Treatment for Tectiforma [file zookeys.1143.94124-treatment5.xml]

<!DOCTYPE tp:taxon-treatment
  PUBLIC "-//TaxonX//DTD Taxonomic Treatment Publishing DTD v0 20100105//EN" "tax-treatment-NSO.dtd">
<tp:taxon-treatment xmlns:tp="http://www.plazi.org/taxpub"><tp:treatment-meta><kwd-group><label>Taxon classification</label><kwd>
                <named-content content-type="kingdom">Animalia</named-content>
              </kwd><kwd>
                <named-content content-type="order">Hemiptera</named-content>
              </kwd><kwd>
                <named-content content-type="family">Membracidae</named-content>
              </kwd></kwd-group><mixed-citation publication-type="journal"><person-group><name><surname>McKamey</surname><given-names>Stuart H.</given-names></name></person-group><article-title>﻿Three new monobasic genera and three new species of the New World treehopper tribe <tp:taxon-name><tp:taxon-name-part taxon-name-part-type="tribe">Acutalini</tp:taxon-name-part></tp:taxon-name> (<tp:taxon-name><tp:taxon-name-part taxon-name-part-type="order">Hemiptera</tp:taxon-name-part></tp:taxon-name>, <tp:taxon-name><tp:taxon-name-part taxon-name-part-type="family">Membracidae</tp:taxon-name-part></tp:taxon-name>, <tp:taxon-name><tp:taxon-name-part taxon-name-part-type="subfamily">Smiliinae</tp:taxon-name-part></tp:taxon-name>) with a key to all genera</article-title><source>Zookeys</source><day>31</day><month>01</month><year>2023</year><volume>1143</volume><fpage>189</fpage><lpage>203</lpage><pub-id pub-id-type="doi">10.3897/zookeys.1143.94124</pub-id></mixed-citation></tp:treatment-meta><tp:nomenclature><label>﻿</label><tp:taxon-name>
              <object-id xmlns:xlink="http://www.w3.org/1999/xlink" content-type="arpha" xlink:type="simple">B4358F86-4B2C-5927-983D-01AED53209F7</object-id>
              <tp:taxon-name-part taxon-name-part-type="genus" reg="Tectiforma">Tectiforma</tp:taxon-name-part>
              <object-id xmlns:xlink="http://www.w3.org/1999/xlink" content-type="zoobank" xlink:type="simple">https://zoobank.org/8CCAFDF0-B705-4A10-A6F1-FC7DAB17E8DB</object-id>
            </tp:taxon-name><tp:taxon-status xmlns:xlink="http://www.w3.org/1999/xlink" xlink:type="simple">gen. nov.</tp:taxon-status><xref ref-type="fig" rid="F6">Figs 32–38</xref><xref ref-type="fig" rid="F7">, 39</xref></tp:nomenclature><tp:treatment-sec sec-type="type species" id="SECID0EBFAG"><title>Type species.</title><p><italic><tp:taxon-name><tp:taxon-name-part taxon-name-part-type="genus" reg="Tectiforma">Tectiforma</tp:taxon-name-part><tp:taxon-name-part taxon-name-part-type="species" reg="guayasensis">guayasensis</tp:taxon-name-part></tp:taxon-name></italic> sp. nov.</p></tp:treatment-sec><tp:treatment-sec sec-type="diagnosis" id="SECID0ESFAG"><title>Diagnosis.</title><p>This is the only acutaline genus with the pronotum tectiform throughout.</p></tp:treatment-sec><tp:treatment-sec sec-type="description" id="SECID0EXFAG"><title>Description.</title><p>Overall body slender (Fig. <xref ref-type="fig" rid="F6">34</xref>). <bold><italic>Head</italic>.</bold> Vertex inclined slightly forward, aligned with steep pronotal metopidium (Fig. <xref ref-type="fig" rid="F6">32</xref>); head vertex uneven, slightly swollen just ventrolateral of ocellus, glabrous, dorsal margin weakly sinuate, not attaining dorsal margin of eye, which is elevated (Fig. <xref ref-type="fig" rid="F6">33</xref>), ventral margin including frontoclypeus evenly convex ventrally with and convex, narrow vertical carina, its sutures evenly arched to middle; ocelli slightly oblong, divergent dorsally, slightly closer to each other than from eye (Fig. <xref ref-type="fig" rid="F6">33</xref>). <bold><italic>Pronotum</italic>.</bold> Elevated anteriorly (Fig. <xref ref-type="fig" rid="F6">32</xref>), lacking suprahumeral spines (Figs <xref ref-type="fig" rid="F6">33</xref>, <xref ref-type="fig" rid="F6">34</xref>), laterally compressed and strongly tectiform from top of metopidium and posteriorly (Figs <xref ref-type="fig" rid="F6">32</xref>, <xref ref-type="fig" rid="F6">33</xref>); metopidium in lateral view steeply inclined, gradually convex, then descending in straight line to apex; apex extends to mid-point between veins Cu and M<sub>3+4</sub> (Fig. <xref ref-type="fig" rid="F6">32</xref>). <bold><italic>Wings</italic>.</bold> Forewing (Fig. <xref ref-type="fig" rid="F7">39</xref>, top) with 2 adjacent discoidal cells (R<sub>2+3</sub> and M), 2 m-cu crossveins. Hind wing (Fig. <xref ref-type="fig" rid="F7">39</xref>, bottom) with 1 r-m and 1 m-cu crossvein, with forked anal vein. <bold><italic>Legs</italic>.</bold> Metathoracic tibia with cucullate setae row I double, row II and row III complete and single.</p><fig id="F6" position="float" orientation="portrait"><object-id xmlns:xlink="http://www.w3.org/1999/xlink" content-type="doi" xlink:type="simple">10.3897/zookeys.1143.94124.figures32-38</object-id><object-id xmlns:xlink="http://www.w3.org/1999/xlink" content-type="arpha" xlink:type="simple">A497F75B-DFF5-5B1C-AB11-19DA1E8AD0DD</object-id><label>Figures 32–38.</label><caption><p><italic><tp:taxon-name><tp:taxon-name-part taxon-name-part-type="genus" reg="Tectiforma">Tectiforma</tp:taxon-name-part><tp:taxon-name-part taxon-name-part-type="species" reg="guayasensis">guayasensis</tp:taxon-name-part></tp:taxon-name></italic>, sp. nov. holotype <bold>32–34</bold> habitus view in lateral, anterior, and dorsal views, respectively <bold>35</bold> undissected pygofer and genitalia <bold>36</bold> subgenital plate and styles, ventral view <bold>37–38</bold> aedeagus in anterior and lateral views, respectively. <italic>aed</italic>, aedeagus; <italic>lp</italic>, lateral plate; <italic>sgp</italic>, subgenital plate.</p></caption><graphic xmlns:xlink="http://www.w3.org/1999/xlink" xlink:href="zookeys-1143-189_article-94124__-g006.jpg" position="float" orientation="portrait" xlink:type="simple" id="oo_803573.jpg"><uri content-type="original_file" xlink:type="simple">https://binary.pensoft.net/fig/803573</uri></graphic></fig></tp:treatment-sec><tp:treatment-sec sec-type="distribution" id="SECID0EHJAG"><title>Distribution.</title><p>Neotropical.</p></tp:treatment-sec><tp:treatment-sec sec-type="etymology" id="SECID0EMJAG"><title>Etymology.</title><p>The name is feminine and based on the strongly tectiform pronotum.</p></tp:treatment-sec><tp:treatment-sec sec-type="notes" id="SECID0ERJAG"><title>Notes.</title><p>The forewing venation, with two discoidal cells, is almost identical to that of <italic><tp:taxon-name><tp:taxon-name-part taxon-name-part-type="genus" reg="Euritea">Euritea</tp:taxon-name-part></tp:taxon-name></italic>, the only difference being that in <italic><tp:taxon-name><tp:taxon-name-part taxon-name-part-type="genus" reg="Euritea">Euritea</tp:taxon-name-part></tp:taxon-name></italic>, the two discoidal cells are not adjacent to each other. The dorsomedial carina of <italic><tp:taxon-name><tp:taxon-name-part taxon-name-part-type="genus" reg="Cornutalis">Cornutalis</tp:taxon-name-part><tp:taxon-name-part taxon-name-part-type="species" reg="andinum">andinum</tp:taxon-name-part></tp:taxon-name></italic><xref ref-type="bibr" rid="B5">Flórez-V (2017)</xref> and <italic><tp:taxon-name><tp:taxon-name-part taxon-name-part-type="genus" reg="Ceresinoidea">Ceresinoidea</tp:taxon-name-part><tp:taxon-name-part taxon-name-part-type="species" reg="zacki">zacki</tp:taxon-name-part></tp:taxon-name></italic> are tectiform, but in the new genus <italic><tp:taxon-name><tp:taxon-name-part taxon-name-part-type="genus" reg="Tectiforma">Tectiforma</tp:taxon-name-part></tp:taxon-name></italic> the entire pronotum is tectiform, attaining a much greater height above the humeral angle, so these cannot be confused for one another even without considering differences in forewing venation.</p></tp:treatment-sec><tp:treatment-sec><!--Section generated to contain objects referenced in tp:taxon-treatment.--><fig id="F7" position="float" orientation="portrait"><object-id xmlns:xlink="http://www.w3.org/1999/xlink" content-type="doi" xlink:type="simple">10.3897/zookeys.1143.94124.figure39</object-id><object-id xmlns:xlink="http://www.w3.org/1999/xlink" content-type="arpha" xlink:type="simple">1A5A4DEB-90B0-5A1A-A7AC-014FDC4A2B38</object-id><label>Figure 39.</label><caption><p><italic><tp:taxon-name><tp:taxon-name-part taxon-name-part-type="genus" reg="Tectiforma">Tectiforma</tp:taxon-name-part><tp:taxon-name-part taxon-name-part-type="species" reg="guayasensis">guayasensis</tp:taxon-name-part></tp:taxon-name></italic> sp. nov. holotype, wings, showing the two discoidal cells in the forewing and the forked anal vein in the hind wing.</p></caption><graphic xmlns:xlink="http://www.w3.org/1999/xlink" xlink:href="zookeys-1143-189_article-94124__-g007.jpg" position="float" orientation="portrait" xlink:type="simple" id="oo_803574.jpg"><uri content-type="original_file" xlink:type="simple">https://binary.pensoft.net/fig/803574</uri></graphic></fig></tp:treatment-sec><ref-list><ref id="B5"><mixed-citation xmlns:xlink="http://www.w3.org/1999/xlink" xlink:type="simple"><person-group><name name-style="western"><surname>Flórez-V</surname><given-names>C</given-names></name></person-group> (<year>2017</year>) <article-title>A new species of <italic><tp:taxon-name><tp:taxon-name-part taxon-name-part-type="genus">Cornutalis</tp:taxon-name-part></tp:taxon-name></italic> Sakakibara (<tp:taxon-name><tp:taxon-name-part taxon-name-part-type="family">Membracidae</tp:taxon-name-part></tp:taxon-name>: <tp:taxon-name><tp:taxon-name-part taxon-name-part-type="subfamily">Smiliinae</tp:taxon-name-part></tp:taxon-name>: <tp:taxon-name><tp:taxon-name-part taxon-name-part-type="tribe">Acutalini</tp:taxon-name-part></tp:taxon-name>) from Colombia.</article-title><source>Zootaxa</source><volume>4272</volume>(<issue>3</issue>): <fpage>439</fpage>–<lpage>445</lpage>. <ext-link xlink:href="10.11646/zootaxa.4272.3.9" ext-link-type="doi" xlink:type="simple">https://doi.org/10.11646/zootaxa.4272.3.9</ext-link></mixed-citation></ref></ref-list></tp:taxon-treatment>
