# Supplementary material for: ﻿Three new monobasic genera and three new species of the New World treehopper tribe Acutalini (Hemiptera, Membracidae, Smiliinae) with a key to all genera
Source: Zookeys. 2023 Jan 31;1143:189–203. doi: 10.3897/zookeys.1143.94124 (PMC10208606; doi:10.3897/zookeys.1143.94124)
Supplement: XML Treatment for Tectiforma guayasensis [file zookeys.1143.94124-treatment6.xml]

<!DOCTYPE tp:taxon-treatment
  PUBLIC "-//TaxonX//DTD Taxonomic Treatment Publishing DTD v0 20100105//EN" "tax-treatment-NSO.dtd">
<tp:taxon-treatment xmlns:tp="http://www.plazi.org/taxpub"><tp:treatment-meta><kwd-group><label>Taxon classification</label><kwd>
                <named-content content-type="kingdom">Animalia</named-content>
              </kwd><kwd>
                <named-content content-type="order">Hemiptera</named-content>
              </kwd><kwd>
                <named-content content-type="family">Membracidae</named-content>
              </kwd></kwd-group><mixed-citation publication-type="journal"><person-group><name><surname>McKamey</surname><given-names>Stuart H.</given-names></name></person-group><article-title>﻿Three new monobasic genera and three new species of the New World treehopper tribe <tp:taxon-name><tp:taxon-name-part taxon-name-part-type="tribe">Acutalini</tp:taxon-name-part></tp:taxon-name> (<tp:taxon-name><tp:taxon-name-part taxon-name-part-type="order">Hemiptera</tp:taxon-name-part></tp:taxon-name>, <tp:taxon-name><tp:taxon-name-part taxon-name-part-type="family">Membracidae</tp:taxon-name-part></tp:taxon-name>, <tp:taxon-name><tp:taxon-name-part taxon-name-part-type="subfamily">Smiliinae</tp:taxon-name-part></tp:taxon-name>) with a key to all genera</article-title><source>Zookeys</source><day>31</day><month>01</month><year>2023</year><volume>1143</volume><fpage>189</fpage><lpage>203</lpage><pub-id pub-id-type="doi">10.3897/zookeys.1143.94124</pub-id></mixed-citation></tp:treatment-meta><tp:nomenclature><label>﻿</label><tp:taxon-name>
              <object-id xmlns:xlink="http://www.w3.org/1999/xlink" content-type="arpha" xlink:type="simple">5A165518-3D42-5B5F-80D2-332DF466BA1F</object-id>
              <tp:taxon-name-part taxon-name-part-type="genus" reg="Tectiforma">Tectiforma</tp:taxon-name-part>
              <tp:taxon-name-part taxon-name-part-type="species" reg="guayasensis">guayasensis</tp:taxon-name-part>
              <object-id xmlns:xlink="http://www.w3.org/1999/xlink" content-type="zoobank" xlink:type="simple">https://zoobank.org/241E811B-A3B3-4CEC-B68B-579231660AFC</object-id>
            </tp:taxon-name><tp:taxon-status xmlns:xlink="http://www.w3.org/1999/xlink" xlink:type="simple">sp. nov.</tp:taxon-status><xref ref-type="fig" rid="F6">Figs 32–38</xref><xref ref-type="fig" rid="F7">, 39</xref></tp:nomenclature><tp:treatment-sec sec-type="diagnosis" id="SECID0EXMAG"><title>Diagnosis.</title><p>Same as for genus: slender, pale green, with pronotum strongly tectiform.</p></tp:treatment-sec><tp:treatment-sec sec-type="description" id="SECID0E3MAG"><title>Description of male.</title><p>Measurements (mm). Length with forewing in repose 6.7; width across humeral angles 2.2; height in anterior view 2.9. <bold><italic>Pronotum</italic>.</bold> As described for genus. <bold><italic>Terminalia</italic>.</bold> Pygofer including lateral plate subquadrate in lateral view (Fig. <xref ref-type="fig" rid="F6">35</xref>); lateral plate large, ovoid, unarmed, bearing setae; styles (Figs <xref ref-type="fig" rid="F6">35</xref>, <xref ref-type="fig" rid="F6">36</xref>) simple, distally recurved and acute; aedeagus U-shaped in lateral view (Fig. <xref ref-type="fig" rid="F6">38</xref>), shaft apex with two small posterior spines (Fig. <xref ref-type="fig" rid="F6">38</xref>), anterior surface with 2 columns of 5 larger spines each, inset from swollen lateral margins (most visible in lateral view, Fig. <xref ref-type="fig" rid="F6">38</xref>). <bold><italic>Color</italic>.</bold> Pale green throughout.</p><fig id="F7" position="float" orientation="portrait"><object-id xmlns:xlink="http://www.w3.org/1999/xlink" content-type="doi" xlink:type="simple">10.3897/zookeys.1143.94124.figure39</object-id><object-id xmlns:xlink="http://www.w3.org/1999/xlink" content-type="arpha" xlink:type="simple">1A5A4DEB-90B0-5A1A-A7AC-014FDC4A2B38</object-id><label>Figure 39.</label><caption><p><italic><tp:taxon-name><tp:taxon-name-part taxon-name-part-type="genus" reg="Tectiforma">Tectiforma</tp:taxon-name-part><tp:taxon-name-part taxon-name-part-type="species" reg="guayasensis">guayasensis</tp:taxon-name-part></tp:taxon-name></italic> sp. nov. holotype, wings, showing the two discoidal cells in the forewing and the forked anal vein in the hind wing.</p></caption><graphic xmlns:xlink="http://www.w3.org/1999/xlink" xlink:href="zookeys-1143-189_article-94124__-g007.jpg" position="float" orientation="portrait" xlink:type="simple" id="oo_803574.jpg"><uri content-type="original_file" xlink:type="simple">https://binary.pensoft.net/fig/803574</uri></graphic></fig><p><bold>Female</bold> unknown.</p></tp:treatment-sec><tp:treatment-sec sec-type="material" id="SECID0ECPAG"><title>Material examined.</title><p><bold><italic>Holotype</italic></bold> ♂ (<named-content xmlns:xlink="http://www.w3.org/1999/xlink" content-type="dwc:institutional_code" xlink:title="USA, U.S. National Museum of Natural History, Smithsonian Institution, Washington, DC" xlink:href="http://grbio.org/institution/smithsonian-institution-national-museum-natural-history-0" xlink:type="simple">USNM</named-content>) with labels “ECUADOR: Guayas. | Hac. San Joaquin, | 4 rd km SW Bucay | 1–4 May 1986 250m.”, “S.H. McKamey lot | #86-0501-UV”, and a red “HOLOTYPE | <tp:taxon-name><tp:taxon-name-part taxon-name-part-type="genus" reg="Tectiforma">Tectiforma</tp:taxon-name-part></tp:taxon-name> | <tp:taxon-name><tp:taxon-name-part taxon-name-part-type="genus" reg="Tectiforma"/><tp:taxon-name-part taxon-name-part-type="species" reg="guayasensis">guayasensis</tp:taxon-name-part></tp:taxon-name> | S.H. McKamey”.</p></tp:treatment-sec><tp:treatment-sec sec-type="distribution" id="SECID0EBQAG"><title>Distribution.</title><p>Ecuador.</p></tp:treatment-sec><tp:treatment-sec sec-type="etymology" id="SECID0EGQAG"><title>Etymology.</title><p>The specific epithet is based on Guayas, the province in which the holotype was collected.</p></tp:treatment-sec><tp:treatment-sec sec-type="notes" id="SECID0ELQAG"><title>Note.</title><p>Collected at an ultraviolet light.</p></tp:treatment-sec><tp:treatment-sec><!--Section generated to contain objects referenced in tp:taxon-treatment.--><fig id="F6" position="float" orientation="portrait"><object-id xmlns:xlink="http://www.w3.org/1999/xlink" content-type="doi" xlink:type="simple">10.3897/zookeys.1143.94124.figures32-38</object-id><object-id xmlns:xlink="http://www.w3.org/1999/xlink" content-type="arpha" xlink:type="simple">A497F75B-DFF5-5B1C-AB11-19DA1E8AD0DD</object-id><label>Figures 32–38.</label><caption><p><italic><tp:taxon-name><tp:taxon-name-part taxon-name-part-type="genus" reg="Tectiforma">Tectiforma</tp:taxon-name-part><tp:taxon-name-part taxon-name-part-type="species" reg="guayasensis">guayasensis</tp:taxon-name-part></tp:taxon-name></italic>, sp. nov. holotype <bold>32–34</bold> habitus view in lateral, anterior, and dorsal views, respectively <bold>35</bold> undissected pygofer and genitalia <bold>36</bold> subgenital plate and styles, ventral view <bold>37–38</bold> aedeagus in anterior and lateral views, respectively. <italic>aed</italic>, aedeagus; <italic>lp</italic>, lateral plate; <italic>sgp</italic>, subgenital plate.</p></caption><graphic xmlns:xlink="http://www.w3.org/1999/xlink" xlink:href="zookeys-1143-189_article-94124__-g006.jpg" position="float" orientation="portrait" xlink:type="simple" id="oo_803573.jpg"><uri content-type="original_file" xlink:type="simple">https://binary.pensoft.net/fig/803573</uri></graphic></fig></tp:treatment-sec></tp:taxon-treatment>
